# Supplementary material for: Identification and Expression Profiling of WRKY Family Genes in Sugarcane in Response to Bacterial Pathogen Infection and Nitrogen Implantation Dosage
Source: Front Plant Sci. 2022 Jun 9;13:917953. doi: 10.3389/fpls.2022.917953 (PMC9218642; doi:10.3389/fpls.2022.917953)
Supplement: Supplementary file 1 [file Data_Sheet_1.ZIP]

Archive with 1 entries (1 files):
- 2 Supplementry file-20220430.docx
